# Supplementary material for: Reduction in Nitrogen Rate and Improvement of Nitrogen Use Efficiency without Loss of Peanut Yield by Regional Mean Optimal Rate of Chemical Fertilizer Based on a Multi-Site Field Experiment in the North China Plain
Source: Plants (Basel). 2023 Mar 15;12(6):1326. doi: 10.3390/plants12061326 (PMC10051281; doi:10.3390/plants12061326)
Supplement: Supplementary file 1 [file plants-12-01326-s001.zip]

Archive with 1 entries (1 files):
- plants-2046769-supplementary.pdf
